# Supplementary material for: STAG2: Computational Analysis of Missense Variants Involved in Disease
Source: Int J Mol Sci. 2024 Jan 20;25(2):1280. doi: 10.3390/ijms25021280 (PMC10816197; doi:10.3390/ijms25021280)
Supplement: Supplementary file 1 [file ijms-25-01280-s001.zip]

Archive with 1 entries (1 files):
- ijms-2808742-supplementary.pdf
